# Supplementary material for: Integrated Colorimetric CRISPR/Cas12a Detection of Double-Stranded DNA on Microfluidic Paper-Based Analytical Devices
Source: Biosensors (Basel). 2026 Jan 1;16(1):32. doi: 10.3390/bios16010032 (PMC12839233; doi:10.3390/bios16010032)
Supplement: Supplementary file 1 [file biosensors-16-00032-s001.zip]

Archive with 1 entries (1 files):
- biosensors-4012101-supplementary.pdf
